# Supplementary material for: Understanding Mutations in Human SARS-CoV-2 Spike Glycoprotein: A Systematic Review & Meta-Analysis
Source: Viruses. 2023 Mar 27;15(4):856. doi: 10.3390/v15040856 (PMC10142771; doi:10.3390/v15040856)
Supplement: Supplementary file 1 [file viruses-15-00856-s001.zip]

Archive with 1 entries (1 files):
- viruses-2297720-supplementary.pdf
